# Supplementary material for: Cultivation of Bdelloid Rotifer Adineta vaga with Synthetic Medium and Characterization of Associated Bacteria
Source: Biology (Basel). 2025 Oct 28;14(11):1507. doi: 10.3390/biology14111507 (PMC12650600; doi:10.3390/biology14111507)
Supplement: Supplementary file 1 [file biology-14-01507-s001.zip]

Archive with 1 entries (1 files):
- biology-3872919-supplementary.pdf
